# Supplementary material for: Phenotype and function of IL-10–producing NK cells in individuals with malaria experience
Source: JCI Insight. 2025 May 8;10(9):e183076. doi: 10.1172/jci.insight.183076 (PMC12128992; doi:10.1172/jci.insight.183076)
Supplement: Supporting data values [file jciinsight-10-183076-s268.xlsx]

## Sheet: Figure 1C
Control	Cytokine Stim
0.44	0.91
0.75	1.09
0.052	0.25
0.01	0.54
0.051	0.5
0.044	1.18
0.02	0.037
0.063	4.82
0.058	1.1
0.049	1.66
0.026	0.22
0.033	0.92
0.046	0.97
0.093	1.6
0.09	0.46

## Sheet: Figure 1D
Control	Cytokine Stim
0.12	14.4
0.81	20.5
0.015	10.1
0.1	31.6
0.075	32.1
0.041	31.2
0.87	23.6
0.39	18.1
0.18	29.8
0.21	6.54
0.077	20.4
0.12	5.17
	5.4

## Sheet: Figure 1E
Pre- Malaria	Malaria	Convolescent
14.4	6.91	8.69
20.5	2.45	9.56
10.1	2.95	21
31.6	38.6	28
32.1	9.93	44.8
31.2		16.4
4		19.4
23.6		6.4
		23.9

## Sheet: Figure 2C
Control	ADCC	Natural Cytox
0.44	2.15	0.76
0.75	3.53	0.84
0.052	0.94	0.89
0.01	3	1.74
0.051	1.58	0.99
0.044	2.79	3.43
0.02	0.23	0.46
0.063	14.5	10.8
0.058	3.24	2.02
0.049	3.09	4.43
0.026	4.68	3.16
0.033	2.48	2.43
0.046	3.15	3.27
0.093	2.54	2.08
0.09	0.68	0.8

## Sheet: Figure 2D
Control	ADCC	Natural Cytox
0.12	34.8	6.64
0.81	46.3	5.79
0.015	6.87	7.63
0.1	26.2	57.3
0.075	63	38.1
0.041	54.6	21.8
0.87	75.8	9.62
0.39	15.5	62.7
0.18	63.1	12.9
0.21	29.7	16
0.077	39.2	5.01
0.12	6.85	7.51
	23.8	7.03
	6.43	3.9
	5.73

## Sheet: Figure 2E
Pre- Malaria	Malaria	Convolescent
34.8	9.64	16.9
46.3	7.16	28.1
6.87	6.07	39.4
26.2	81.5	70.4
63	35.5	84.3
54.6	33.8	41.7
75.8		71.7
15.5		33
63.1		71.3

## Sheet: Figure 2F
Pre- Malaria	Malaria	Convolescent
6.64	4.37	4.42
5.79	1.06	2.52
7.63	62.9	58.1
57.3	27.9	68.8
38.1		33.2
21.8		26.4
9.62		16.3
62.7		76.4
		10

## Sheet: Figure 3B
Cytokine Stim				ADCC				Natural Cytotoxicity
IL-10+ IFNγ–	IL-10– IFNγ+	IL-10+ IFNγ+		IL-10+ IFNγ–	IL-10– IFNγ+	IL-10+ IFNγ+		IL-10+ IFNγ–	IL-10– IFNγ+	IL-10+ IFNγ+
2.53	39.5	54.7		9.32	32.1	35.8		1.53	37.9	9.67
4.64	35.8	52.9		6.37	39.1	19.2		5.09	34.8	16.5
1.8	46.2	9.15		2.95	22.9	5.94		1.66	33.9	4.94
3.09	48.3	36.5		5.24	43.3	22.3		1.72	37.3	7.84
3.87	32.5	9.88		5.93	10.9	6.9		1.9	35.9	8.11
3.95	44.4	15.4		6.17	23.7	11.7		0.65	53.8	5.28

## Sheet: Figure 3C
ADCC				Natural Cytotoxicity
IL-10+ CD107a–	IL-10– CD107a+	IL-10+ CD107a+		IL-10+ CD107a–	IL-10– CD107a+	IL-10+ CD107a+
37	6.57	8.12		5.14	30.6	6.07
18.6	11.5	7.01		9.68	25.9	11.9
5.85	13.9	3.05		3.02	46.1	3.58
14.5	20	13		4.02	36.4	5.53
7.87	10.4	4.95		3.35	57	6.66
8.4	25.9	9.44		1.27	69.4	4.66

## Sheet: Figure 3E
IL-10– CD107a+	IL-10+ CD107a+	IL-10+ CD107a–
61.6	81.8	76.2
64.7	88.9	80.8
77.5	91.9	90.6
79.4	89.4	88.3
86.3	94.5	95.1
90.2	97.7	98.3
78	95	93.6
48.8	67.3	66.8
95	94.7	96.9
83.9	89	90.1
91.4	98.1	98.6
98.3	99.5	99.2
53.4	74.3	86.6
57.3	76.2	67.7

[truncated: 24 more sheets: Figure 3F, Figure 3G, Figure 3H, Figure 3I, Figure 3J, Figure 3K, Figure 3L, Figure 4A, Figure 4B, Figure 4C, Figure 4D, Figure 5A, Figure 5B, Figure 5C, Figure 5D, Supp Figure 1A, Supp Figure 1B, Supp Figure 1C, Supp Figure 2D, Supp Figure 3A …]
